# Supplementary material for: In vitro schistosomicidal activity of the lignan (−)-6,6′-dinitrohinokinin (DNHK) loaded into poly(lactic-co-glycolic acid) nanoparticles against Schistosoma mansoni
Source: Pharm Biol. 2017 Nov 26;55(1):2270–6. doi: 10.1080/13880209.2017.1405996 (PMC6130564; doi:10.1080/13880209.2017.1405996)
Supplement: Marcio_Silva_et_al_et_al_supplemental_content.zip [file IPHB_A_1405996_SM7794.zip]

Archive with 1 entries (1 files):
- Marcio Silva et al et al supplemental content.doc
